# Supplementary material for: Elp3 uses a conserved molecular tunnel to transport acetate between distant active sites and catalyze tRNA wobble base modification
Source: Nat Commun. 2026 Jun 3;17:5633. doi: 10.1038/s41467-026-73699-5 (PMC13315578; doi:10.1038/s41467-026-73699-5)
Supplement: Supplementary file 4 — Source Data [file 41467_2026_73699_MOESM4_ESM.xlsx]

## Sheet: Figure 1
FIGURE 1 SOURCE DATA
Fig 1B - WT Elp3 activity with 14C-AcCoA and 14C Acetate performed in triplicate								Fig 1C - WT Elp3 activity timecourses with increasing 14C-acetate
WT Elp3 + 14C-AcCoA (μM cm5U formed)								WT Elp3 + Ac concentration series (μM cm5U formed)
Reaction time (min)	Replicate 1	Replicate 2	Replicate 3	Average	STDEV			Reaction time (min)	1.12 mM Ac	0.56 mM Ac	0.28 mM Ac	0.05 mM Ac	0.01 mM Ac
0.5	0.327966	0.361462	0.349867	0.346432	0.013889			0.5	0.174977	0.117646	0.0802847	0.0200554	0.0232762
10	1.34059	1.22657	1.24075	1.2693	0.0507388			10	0.399146	0.32088	0.196878	0.0322945	0.0252087
20	1.37216	1.28262	1.25814	1.3043	0.0490082			20	0.640385	0.516062	0.329254	0.0496869	0.0271412
60	1.29614	1.2955	1.38568	1.32578	0.0423616			60	1.31482	1.02656	0.734433	0.073521	0.030362
120	1.4559	1.50807	1.38053	1.44817	0.0523559			120	1.85624	1.45686	1.04009	0.11668	0.0393803
WT Elp3 + 2 mM 14C-Ac (μM cm5U formed)
Reaction time (min)	Replicate 1	Replicate 2	Replicate 3	Average	STDEV
0.5	0.134072	0.134072	0.114103	0.127416	0.00941351
10	0.318947	0.288672	0.304132	0.303917	0.0123609
20	0.4787	0.510908	0.452934	0.480847	0.0237167
60	0.946363	0.950872	0.963111	0.953449	0.00707604
120	1.4559	1.45847	1.40823	1.44087	0.0231023
-Elp3 + 14C-AcCoA (μM cm5U formed)
Reaction time (min)	Replicate 1	Replicate 2	Replicate 3	Average	STDEV
0.5	0.0181229	0.0194112	0.0213437	0.019626	0.00132363
10	0.0200554	0.0213437	0.0200554	0.0204848	0.000607324
20	0.0181229	0.0213437	0.0252087	0.0215584	0.00289675
60	0.0181229	0.0168346	0.0213437	0.0187671	0.00189637
120	0.0187671	0.0181229	0.0226321	0.0198407	0.00199124
WT Elp3 + 14C-AcCoA - SAM (μM cm5U formed)
Reaction time (min)	Replicate 1	Replicate 2	Replicate 3	Average	STDEV
0.5	0.0245645	0.0239204	0.0174787	0.0219879	0.00319928
10	0.0194112	0.0200554	0.0194112	0.019626	0.000303662
20	0.0213437	0.0194112	0.0226321	0.021129	0.00132363
60	0.0213437	0.0226321	0.0194112	0.021129	0.00132363
120	0.0219879	0.0245645	0.0239204	0.0234909	0.00109487
CPM were converted to μM cm5U formed using a calibration curve with 14C-AcCoA or 14C-acetate standards

## Sheet: Figure 2
FIGURE 2 SOURCE DATA
Fig 2B - Elp3 M156W activity assays performed in triplicate							Fig 2C - WT vs M156W SAM binding performed in triplicate							Fig 2D - WT vs M156W tRNA binding performed in triplicate							Fig 2E - WT vs M156W AcCoA hydrolysis assays performed in triplicate
WT Elp3 + 14C-AcCoA (μM cm5U formed)							WT Elp3 + SAM (Fraction Elp3 bound)							WT Elp3 + tRNA(Arg)UCU (fraction tRNA bound)							WT Elp3 AcCoA hydrolysis (µM AcCoA hydrolyzed/µM Elp3/hr)
Reaction time (min)	Replicate 1	Replicate 2	Replicate 3	Average	STDEV		[SAM] (µM)	Replicate 1	Replicate 2	Replicate 3	Average	SEM		[tRNA], μM	Replicate 1	Replicate 2	Replicate 3	Average	SEM		Replicate 1	Replicate 2	Replicate 3	Average	SEM	P-value
0.5	0.327966	0.361462	0.349867	0.346432	0.013889		4500	0.873416	0.84315	1	0.905522	0.0480402		0	0	0	0	0	0		4.26457	6.15725	6.08401	5.50194	0.61905	0.1456
10	1.34059	1.22657	1.24075	1.2693	0.0507388		2250	1	0.953239	0.930156	0.961132	0.0205448		0.0195312	-0.105455	-0.16813	0.0660047	-0.0691935	0.0699784
20	1.37216	1.28262	1.25814	1.3043	0.0490082		1125	0.98065	0.916054	0.881051	0.925919	0.0291717		0.0390625	-0.116674	-0.12456	0.134901	-0.0354443	0.0852029		M156W Elp3 AcCoA hydrolysis (µM AcCoA hydrolyzed/µM Elp3/hr)
60	1.29614	1.2955	1.38568	1.32578	0.0423616		562.5	0.895722	0.970753	0.850532	0.905669	0.0350595		0.078125	0.0280892	-0.0640371	0.330442	0.0981647	0.119145		Replicate 1	Replicate 2	Replicate 3	Average	SEM
120	1.4559	1.50807	1.38053	1.44817	0.0523559		281.25	0.787778	0.887893	0.80029	0.82532	0.0314941		0.15625	0.0763982	0.13329	0.523777	0.244488	0.140607		4.53537	4.49263	4.34809	4.4587	0.0566625
							140.625	0.684866	0.795987	0.666412	0.715755	0.0404683		0.3125	0.256495	0.210926	0.630526	0.365982	0.132924
M156W Elp3 + 14C-Acetate (µM cm5U formed)							70.3125	0.568922	0.678791	0.478159	0.575291	0.0580051		0.625	0.616877	0.699612	0.981169	0.765886	0.110259		-Elp3 AcCoA hydrolysis (μM AcCoA hydrolyzed/µM Elp3/hr)
Reaction time (min)	Replicate 1	Replicate 2	Replicate 3	Average	STDEV		35.1562	0.436007	0.491619	0.444718	0.457448	0.0172696		1.25	0.913749	1.02364	0.937077	0.958154	0.033426		Replicate 1	Replicate 2	Replicate 3	Average	SEM	P-value
0.5	0.019378	0.013376	0.017377	0.0167103	0.00249524		17.5781	0.305205	0.228418	0.290647	0.274757	0.0235474		2.5	0.934094	1.04068	0.838659	0.93781	0.0583468		0.096636	0.261076	0.196801	0.184838	0.0478451	0.0003
10	0.009374	0.02338	0.007373	0.0133757	0.00712114		8.78906	0.196841	0.216495	0.141836	0.185058	0.0223429		5	0.924055	1.04604	0.946245	0.972112	0.0375133
20	0.032384	0.019378	0.015376	0.0223793	0.00726058		4.39453	0.153981	0.0744465	0.0434408	0.0906228	0.0329193		10	0.920011	1.04473	0.929392	0.964711	0.0401014
60	0.011375	0.010374	0.012375	0.0113747	0.000816905		2.19727	0.0567438	0.0346104	0.00243059	0.0312616	0.015768		20	0.929426	1.03413	0.661569	0.875042	0.110934
120	0.001371	0.007373	0.018378	0.00904067	0.00704251		1.09863	0.0158496	-0.0292467	0.0433693	0.00999075	0.0211661
							0	0	0	0	0	0		M156W Elp3 + tRNA(Arg)UCU (fraction tRNA bound)
M156W Elp3 + 14C-AcCoA (µM cm5U formed)														[tRNA], μM	Replicate 1	Replicate 2	Replicate 3	Average	SEM
Reaction time (min)	Replicate 1	Replicate 2	Replicate 3	Average	STDEV		M156W Elp3 + SAM (Fraction Elp3 bound)							0	0	0	0	0	0
0.5	0.030928	0.02772	0.022587	0.0270783	0.00343529		[SAM] (µM)	Replicate 1	Replicate 2	Replicate 3	Average	SEM		0.0195312	-0.224044	-0.133187	0.0270381	-0.110065	0.0733975
10	0.029645	0.022587	0.027078	0.0264367	0.00291688		4500	0.873076	0.879486	0.87964	0.877401	0.00216273		0.0390625	-0.188699	-0.0284826	0.138515	-0.0262224	0.0944653
20	0.028361	0.026437	0.025153	0.0266503	0.00131832		2250	1	0.986093	0.994445	0.993513	0.00404159		0.078125	-0.0750892	0.0761888	0.272556	0.0912187	0.100638
60	0.025795	0.024512	0.02387	0.0247257	0.000800269		1125	0.982064	1	1	0.994021	0.00597861		0.15625	-0.0932922	0.165137	0.453319	0.175055	0.157871
120	0.02387	0.028361	0.025795	0.0260087	0.00183966		562.5	0.964225	0.950103	0.970162	0.961497	0.00594893		0.3125	0.161166	0.230138	0.629934	0.340413	0.146123
							281.25	0.865859	0.903323	0.924656	0.897946	0.017185		0.625	0.603941	0.568863	0.871953	0.681586	0.0957207
-Elp3 + 14C-AcCoA (μM cm5U formed)							140.625	0.800299	0.820278	0.811623	0.810733	0.00578441		1.25	1.05097	0.974316	1.03968	1.02166	0.0238931
Reaction time (min)	Replicate 1	Replicate 2	Replicate 3	Average	STDEV		70.3125	0.635556	0.614298	0.661521	0.637125	0.0136547		2.5	0.992667	1.00577	1.06369	1.02071	0.0218207
0.5	0.0181229	0.0194112	0.0213437	0.019626	0.00132363		35.1562	0.441707	0.443687	0.452989	0.446128	0.00347801		5	0.828649	1.0284	1.08236	0.979806	0.0771671
10	0.0200554	0.0213437	0.0200554	0.0204848	0.000607324		17.5781	0.298283	0.320397	0.323965	0.314215	0.0080324		10	1.09685	0.992953	1.04822	1.04601	0.0300134
20	0.0181229	0.0213437	0.0252087	0.0215584	0.00289675		8.78906	0.167743	0.167189	0.169094	0.168009	0.000565752		20	1.12899	0.968422	1.0456	1.04767	0.0463638
60	0.0181229	0.0168346	0.0213437	0.0187671	0.00189637		4.39453	0.0925447	0.110301	0.0942731	0.0990396	0.00565283
120	0.0187671	0.0181229	0.0226321	0.0198407	0.00199124		2.19727	0.0425926	0.0491704	0.0283018	0.0400216	0.00615988
240	0.0200554	0.0194112	0.0174787	0.0189818	0.00109487		1.09863	0.0221994	0.0265732	0.00410055	0.0176244	0.00687879
							0	0	0	0	0	0
WT Elp3 + 14C-AcCoA - SAM (μM cm5U formed)
Reaction time (min)	Replicate 1	Replicate 2	Replicate 3	Average	STDEV
0.5	0.0245645	0.0239204	0.0174787	0.0219879	0.00319928
10	0.0194112	0.0200554	0.0194112	0.019626	0.000303662
20	0.0213437	0.0194112	0.0226321	0.021129	0.00132363
60	0.0213437	0.0226321	0.0194112	0.021129	0.00132363
120	0.0219879	0.0245645	0.0239204	0.0234909	0.00109487
240	0.0219879	0.0194112	0.0226321	0.0213437	0.00139155
CPM were converted to μM cm5U formed using a calibration curve with 14C-AcCoA or 14C-acetate standards

## Sheet: Figure 4
FIGURE 4 SOURCE DATA
Fig 4B - Elp3 mutant endpoint assays performed in triplicate							Fig 4C - Elp3 mutant SAM binding assays performed in triplicate							Fig 4D - Elp3 mutant tRNA binding assays performed in triplicate								Fig 4E - Elp3 mutant AcCoA hydrolysis assays performed in triplicate
Elp3 mutant endpoint assays + 14C-AcCoA							WT Elp3 + SAM (Fraction Elp3 bound)							WT Elp3 + tRNA(Arg)UCU (fraction tRNA bound)								WT Elp3 AcCoA hydrolysis (µM AcCoA hydrolyzed/µM Elp3/hr)
	cm5U formed after 4 hr (μM)						[SAM] (µM)	Replicate 1	Replicate 2	Replicate 3	Average	SEM		[tRNA], μM	Replicate 1	Replicate 2	Replicate 3	Average	SEM			Replicate 1	Replicate 2	Replicate 3	Average	SEM
Elp3 mutant	Replicate 1	Replicate 2	Replicate 3	Average	STDEV		4500	0.873416	0.84315	1	0.905522	0.0480402		0	0	0	0	0	0			4.26457	6.15725	6.08401	5.50194	0.61905
WT	1.91325	1.83273	1.76767	1.83789	0.0595448		2250	1	0.953239	0.930156	0.961132	0.0205448		0.0195312	-0.105455	-0.16813	0.0660047	-0.0691935	0.0699784
K302R	0.0232762	0.0290737	0.0297179	0.0273559	0.00289675		1125	0.98065	0.916054	0.881051	0.925919	0.0291717		0.0390625	-0.116674	-0.12456	0.134901	-0.0354443	0.0852029			E207A Elp3 AcCoA hydrolysis (µM AcCoA hydrolyzed/µM Elp3/hr)
K302A	0.0290737	0.0239204	0.026497	0.026497	0.00210383		562.5	0.895722	0.970753	0.850532	0.905669	0.0350595		0.078125	0.0280892	-0.0640371	0.330442	0.0981647	0.119145			Replicate 1	Replicate 2	Replicate 3	Average	SEM	P-value
Y304F	0.611398	0.545693	0.623637	0.593576	0.034225		281.25	0.787778	0.887893	0.80029	0.82532	0.0314941		0.15625	0.0763982	0.13329	0.523777	0.244488	0.140607			5.06947	4.89624	4.89519	4.95363	0.0579195	0.4849
Y304A	0.0322945	0.0271412	0.038092	0.0325092	0.00447322		140.625	0.684866	0.795987	0.666412	0.715755	0.0404683		0.3125	0.256495	0.210926	0.630526	0.365982	0.132924
E207A	0.180452	0.108306	0.128919	0.139226	0.0303419		70.3125	0.568922	0.678791	0.478159	0.575291	0.0580051		0.625	0.616877	0.699612	0.981169	0.765886	0.110259			K302A Elp3 AcCoA hydrolysis (µM AcCoA hydrolyzed/µM Elp3/hr)
WT -SAM	0.0239204	0.0187671	0.0194112	0.0206996	0.0022926		35.1562	0.436007	0.491619	0.444718	0.457448	0.0172696		1.25	0.913749	1.02364	0.937077	0.958154	0.033426			Replicate 1	Replicate 2	Replicate 3	Average	SEM	P-value
							17.5781	0.305205	0.228418	0.290647	0.274757	0.0235474		2.5	0.934094	1.04068	0.838659	0.93781	0.0583468			2.14738	2.00407	1.88963	2.01369	0.0745606	<0.0001
Elp3 mutant endpoint assays + 14C-Ac							8.78906	0.196841	0.216495	0.141836	0.185058	0.0223429		5	0.924055	1.04604	0.946245	0.972112	0.0375133
	cm5U formed after 4 hr (μM)						4.39453	0.153981	0.0744465	0.0434408	0.0906228	0.0329193		10	0.920011	1.04473	0.929392	0.964711	0.0401014			Y304A Elp3 AcCoA hydrolysis (µM AcCoA hydrolyzed/µM Elp3/hr)
Elp3 mutant	Replicate 1	Replicate 2	Replicate 3	Average	STDEV		2.19727	0.0567438	0.0346104	0.00243059	0.0312616	0.015768		20	0.929426	1.03413	0.661569	0.875042	0.110934			Replicate 1	Replicate 2	Replicate 3	Average	SEM	P-value
WT	2.21923	2.10779	1.83789	1.83789	0.0595448		1.09863	0.0158496	-0.0292467	0.0433693	0.00999075	0.0211661										5.27551	5.11225	5.08548	5.15775	0.059386	0.8026
K302R	0.0187671	0.0200554	0.0200554	0.0273559	0.00289675		0	0	0	0	0	0		E207A Elp3 + tRNA(Arg)UCU (fraction tRNA bound)
K302A	0.0213437	0.0206996	0.0200554	0.026497	0.00210383									[tRNA], μM	Replicate 1	Replicate 2	Replicate 3	Average	SEM			-Elp3 AcCoA hydrolysis (μM AcCoA hydrolyzed/µM Elp3/hr)
Y304F	0.0355153	0.0329387	0.0355153	0.593576	0.034225		E207A Elp3 + SAM (Fraction Elp3 bound)							0	0	0	0	0	0			Replicate 1	Replicate 2	Replicate 3	Average	SEM	P-value
Y304A	0.0200554	0.0174787	0.0194112	0.0325092	0.00447322		[SAM] (µM)	Replicate 1	Replicate 2	Replicate 3	Average	SEM		0.0195312	-0.0701877	-0.11633	-0.108215	-0.0982442	0.0142225			0.096636	0.261076	0.196801	0.184838	0.0478451	<0.0001
E207A	0.0363809	0.0203742	0.0253763	0.139226	0.0303419		4500	0.870802	0.99671	0.978858	0.94879	0.0393329		0.0390625	-0.0868426	-0.102962	-0.0453258	-0.0783768	0.0171681
							2250	0.956455	0.790955	0.984247	0.910552	0.0603344		0.078125	-0.0516783	0.041433	0.119009	0.0362547	0.0493413
							1125	0.938334	0.737237	1	0.891857	0.0793332		0.15625	0.0229195	0.0293318	0.120971	0.0577406	0.0316691
CPM were converted to μM cm5U formed using a calibration curve with 14C-AcCoA or 14C-acetate standards							562.5	0.801383	0.695944	0.94831	0.815212	0.0731792		0.3125	0.683992	0.581774	0.649905	0.638557	0.0300484
							281.25	0.700053	0.624537	0.836522	0.720371	0.0620321		0.625	0.953111	0.992323	0.988283	0.977905	0.0124521
							140.625	0.654713	0.510975	0.750012	0.638567	0.0694747		1.25	1.01313	1.01178	1.00075	1.00855	0.00391887
							70.3125	0.504683	0.402565	0.604278	0.503842	0.0582308		2.5	1.00864	1.01185	1.00098	1.00716	0.00322329
							35.1562	0.323806	0.266486	0.446085	0.345459	0.0529641		5	0.967461	1.01396	1.00081	0.994077	0.0138389
							17.5781	0.238422	0.20739	0.306553	0.250788	0.0292862		10	0.982613	1.01365	1.00096	0.999076	0.00900999
							8.78906	0.109167	0.0722233	0.200749	0.12738	0.0382033		20	1.00394	1.00957	1.00024	1.00458	0.00271273
							4.39453	0.144411	0.0791644	0.151274	0.12495	0.0229784
							2.19727	0.0556674	0.0424178	0.0708119	0.0562991	0.00820275		K302A Elp3 + tRNA(Arg)UCU (fraction tRNA bound)
							1.09863	-0.0435455	-0.00329038	0.0375704	-0.00308847	0.0234164		[tRNA], μM	Replicate 1	Replicate 2	Replicate 3	Average	SEM
							0	0	0	0	0	0		0	0	0	0	0	0
														0.0195312	-0.282214	-0.147585	-0.182524	-0.204108	0.0403346
							K302A Elp3 + SAM (Fraction Elp3 bound)							0.0390625	-0.100548	-0.0028731	-0.042096	-0.0485056	0.0283778
							[SAM] (µM)	Replicate 1	Replicate 2	Replicate 3	Average	SEM		0.078125	-0.0277891	0.176124	0.0208828	0.0564059	0.0614859
							4500	1	0.899922	0.791948	0.89729	0.0600739		0.15625	0.370515	0.522381	0.441426	0.444774	0.0438721
							2250	0.721867	0.940788	0.991579	0.884744	0.0827482		0.3125	0.919744	0.928473	0.847597	0.898604	0.0256281
							1125	0.775565	0.966957	0.965207	0.902576	0.0635077		0.625	1.05044	1.03454	1.01208	1.03236	0.0111284
							562.5	0.714992	0.960483	1	0.891825	0.0891494		1.25	1.03637	1.03859	1.01421	1.02972	0.00778175
							281.25	0.663584	0.822564	0.8498	0.778649	0.0580674		2.5	1.00777	1.03888	1.00756	1.01807	0.0104051
							140.625	0.559375	0.72356	0.722757	0.668564	0.0545949		5	0.999441	1.03584	0.979256	1.00485	0.0165574
							70.3125	0.496421	0.578564	0.593152	0.556046	0.0301085		10	1.00976	1.02108	0.961049	0.997298	0.0184168
							35.1562	0.36145	0.325602	0.426375	0.371142	0.0294916		20	1.00473	1.01528	0.995182	1.00506	0.00580511
							17.5781	0.275565	0.299798	0.331062	0.302142	0.0160633
							8.78906	0.135152	0.231411	0.164976	0.177179	0.0284497		Y304A Elp3 + tRNA(Arg)UCU (fraction tRNA bound)
							4.39453	0.00732803	0.0604156	0.122854	0.0635324	0.0333857		[tRNA], μM	Replicate 1	Replicate 2	Replicate 3	Average	SEM
							2.19727	0.106518	0.0684274	0.140172	0.105039	0.0207241		0	0	0	0	0	0
							1.09863	0.056921	-0.0330432	0.0214558	0.0151112	0.0261635		0.0195312	-0.135655	-0.0557857	-0.0248331	-0.0720912	0.033014
							0	0	0	0	0	0		0.0390625	-0.132722	-0.107194	-0.0116621	-0.0838597	0.0368433
														0.078125	-0.102766	-0.0869166	-0.0171859	-0.0689563	0.0262865
							Y304A Elp3 + SAM (Fraction Elp3 bound)							0.15625	0.00648158	-0.0154062	0.111079	0.0340514	0.0390285
							[SAM] (µM)	Replicate 1	Replicate 2	Replicate 3	Average	SEM		0.3125	0.16437	0.188415	0.311773	0.221519	0.0456573
							4500	0.990284	0.945279	0.968836	0.968133	0.0129966		0.625	0.547489	0.599799	0.718567	0.621952	0.0506129
							2250	1	0.917044	0.97547	0.964171	0.0246047		1.25	1.04655	1.00509	1.07062	1.04075	0.0191381
							1125	0.955696	0.944217	0.979194	0.959702	0.0102938		2.5	1.06287	1.03611	1.07833	1.0591	0.0123329
							562.5	0.930602	0.85161	0.869686	0.883966	0.0238947		5	1.08221	1.0355	1.06019	1.0593	0.0134905
							281.25	0.790236	0.780409	0.904815	0.825153	0.0399317		10	1.03603	1.03336	1.05983	1.04307	0.00841444
							140.625	0.642486	0.678834	0.721743	0.681021	0.0229058		20	0.995779	1.01181	1.04634	1.01798	0.0149194
							70.3125	0.592061	0.538194	0.526409	0.552221	0.0202082
							35.1562	0.442042	0.462793	0.399526	0.434787	0.0186203
							17.5781	0.342051	0.378975	0.322179	0.347735	0.0166403
							8.78906	0.134652	0.182451	0.132769	0.149957	0.0162558
							4.39453	0.121586	0.117666	0.10398	0.114411	0.00533669
							2.19727	0.0323885	-0.0547212	0.0459822	0.0078832	0.0315472
							1.09863	0.0754593	-0.0298018	-0.0208059	0.00828388	0.033688
							0	0	0	0	0	0

## Sheet: Supplementary Figure 7
SUPPLEMENTARY FIGURE 7 SOURCE DATA
Supplementary Fig. 7 - WT Elp3 activity assay with increasing concentrations of 14C-acetate performed in triplicate
WT Elp3 + 14C-Ac concentration series (µM cm5U formed)
[Ac] mM	Replicate 1	Replicate 2	Replicate 3	Average	SEM
0.069	0.0173729	0.0133712	0.0143716	0.0150386	0.00208254
0.14	0.0553889	0.0333796	0.0393821	0.0427169	0.0113773
0.3	0.0303784	0.0473855	0.0173729	0.0317123	0.0150507
0.6	0.12942	0.24947	0.0803994	0.153097	0.0869867
1.1	0.246469	0.191446	0.159433	0.199116	0.0440223
2.2	0.469563	0.254472	0.351513	0.358516	0.107716

## Sheet: Supplementary Figure 10
SUPPLEMENTARY FIGURE 10 SOURCE DATA
Supplementary Fig. 10B - Elp3 I154W activity assays performed in triplicate								Supplementary Fig. S10C - WT vs I154W SAM binding performed in triplicate									Fig S10D - WT vs I154W tRNA binding performed in triplicate							Fig S10E - WT vs I154W AcCoA hydrolysis assays performed in triplicate
WT Elp3 + 14C-AcCoA (μM cm5U formed)								WT Elp3 + SAM (Fraction Elp3 bound)									WT Elp3 + tRNA(Arg)UCU (fraction tRNA bound)							WT Elp3 AcCoA hydrolysis (µM AcCoA hydrolyzed/µM Elp3/hr)
Reaction time (min)	Replicate 1	Replicate 2	Replicate 3	Average	STDEV			[SAM] (µM)	Replicate 1	Replicate 2	Replicate 3	Average	SEM				[tRNA], μM	Replicate 1	Replicate 2	Replicate 3	Average	SEM		Replicate 1	Replicate 2	Replicate 3	Average	SEM
0.5	0.327966	0.361462	0.349867	0.346432	0.013889			4500	0.873416	0.84315	1	0.905522	0.0480402				0	0	0	0	0	0		7.47821	7.09052	3.43443	6.00105	1.28818
10	1.34059	1.22657	1.24075	1.2693	0.0507388			2250	1	0.953239	0.930156	0.961132	0.0205448				0.0195312	-0.105455	-0.16813	0.0660047	-0.0691935	0.0699784
20	1.37216	1.28262	1.25814	1.3043	0.0490082			1125	0.98065	0.916054	0.881051	0.925919	0.0291717				0.0390625	-0.116674	-0.12456	0.134901	-0.0354443	0.0852029		I154W Elp3 AcCoA hydrolysis (µM AcCoA hydrolyzed/µM Elp3/hr)
60	1.29614	1.2955	1.38568	1.32578	0.0423616			562.5	0.895722	0.970753	0.850532	0.905669	0.0350595				0.078125	0.0280892	-0.0640371	0.330442	0.0981647	0.119145		Replicate 1	Replicate 2	Replicate 3	Average	SEM	P-value
120	1.4559	1.50807	1.38053	1.44817	0.0523559			281.25	0.787778	0.887893	0.80029	0.82532	0.0314941				0.15625	0.0763982	0.13329	0.523777	0.244488	0.140607		4.48214	0.611106	4.53818	3.21048	1.29979	0.2073
								140.625	0.684866	0.795987	0.666412	0.715755	0.0404683				0.3125	0.256495	0.210926	0.630526	0.365982	0.132924
I154W Elp3 + 14C-AcCoA (μM cm5U formed)								70.3125	0.568922	0.678791	0.478159	0.575291	0.0580051				0.625	0.616877	0.699612	0.981169	0.765886	0.110259		-Elp3 AcCoA hydrolysis (μM AcCoA hydrolyzed/µM Elp3/hr)
Reaction time (min)	Replicate 1	Replicate 2	Replicate 3	Average	STDEV			35.1562	0.436007	0.491619	0.444718	0.457448	0.0172696				1.25	0.913749	1.02364	0.937077	0.958154	0.033426		Replicate 1	Replicate 2	Replicate 3	Average	SEM	P-value
0.5	0.0213437	0.0206996	0.0245645	0.0222026	0.00169072			17.5781	0.305205	0.228418	0.290647	0.274757	0.0235474				2.5	0.934094	1.04068	0.838659	0.93781	0.0583468		0.216156	-1.76189	-1.08935	-0.878361	0.580676	0.0083
10	0.0200554	0.0206996	0.0200554	0.0202701	0.000303662			8.78906	0.196841	0.216495	0.141836	0.185058	0.0223429				5	0.924055	1.04604	0.946245	0.972112	0.0375133
20	0.0213437	0.0194112	0.0168346	0.0191965	0.0018471			4.39453	0.153981	0.0744465	0.0434408	0.0906228	0.0329193				10	0.920011	1.04473	0.929392	0.964711	0.0401014
60	0.0200554	0.0200554	0.0200554	0.0200554	0			2.19727	0.0567438	0.0346104	0.00243059	0.0312616	0.015768				20	0.929426	1.03413	0.661569	0.875042	0.110934
120	0.0168346	0.0194112	0.0194112	0.0185523	0.00121465			1.09863	0.0158496	-0.0292467	0.0433693	0.00999075	0.0211661
								0	0	0	0	0	0				I154W Elp3 + tRNA(Arg)UCU (fraction tRNA bound)
I154W Elp3 + 14C-Acetate (μM cm5U formed)																	[tRNA], μM	Replicate 1	Replicate 2	Replicate 3	Average	SEM
Reaction time (min)	Replicate 1	Replicate 2	Replicate 3	Average	STDEV			I154W Elp3 + SAM (Fraction Elp3 bound)									0	0	0	0	0	0
0.5	0.006373	0.011375	0.006373	0.00804033	0.00235797			[SAM] (µM)	Replicate 1	Replicate 2	Replicate 3	Average	SEM				0.0195312	-0.0194713	-0.0733869	0.0255674	-0.0224303	0.0286039
10	0.027382	0.013376	0.003371	0.0147097	0.00984771			4500	0.890576	0.878436	0.977797	0.915603	0.0312939				0.0390625	0.118109	0.0602714	0.0441465	0.0741758	0.0224546
20	0.008374	0.002371	0.042388	0.017711	0.0176205			2250	0.889178	0.885106	1	0.924761	0.0376378				0.078125	0.204364	-0.024577	0.0763644	0.0853837	0.0662431
60	0.010374	0.003371	0.00037	0.004705	0.00419163			1125	0.786581	0.895851	0.999015	0.893816	0.061333				0.15625	0.275121	0.12219	0.225969	0.20776	0.0450765
120	0.001371	0.008374	0.006373	0.00537267	0.00294517			562.5	0.727182	0.782385	0.849854	0.786474	0.0354714				0.3125	0.468491	0.419477	0.359105	0.415691	0.0316336
								281.25	0.736807	0.694216	0.809178	0.746734	0.0335558				0.625	0.936317	0.898369	0.843091	0.892592	0.0270665
-Elp3 + 14C-AcCoA (μM cm5U formed)								140.625	0.576929	0.558191	0.680308	0.605143	0.0379701				1.25	1.01381	1.00107	0.995672	1.00352	0.00537665
Reaction time (min)	Replicate 1	Replicate 2	Replicate 3	Average	STDEV			70.3125	0.413779	0.383103	0.544644	0.447175	0.0495323				2.5	1.0207	0.989248	0.886667	0.965538	0.040467
0.5	0.0181229	0.0194112	0.0213437	0.019626	0.00132363			35.1562	0.251367	0.270194	0.435785	0.319115	0.0585873				5	1.02996	1.00257	1.00528	1.0126	0.00871276
10	0.0200554	0.0213437	0.0200554	0.0204848	0.000607324			17.5781	0.223002	0.2919	0.229383	0.248095	0.0219797				10	1.04233	1.00642	0.914346	0.987697	0.0381123
20	0.0181229	0.0213437	0.0252087	0.0215584	0.00289675			8.78906	0.243726	0.0684147	0.263262	0.191801	0.0619503				20	1.05078	1.00533	0.987396	1.0145	0.0188627
60	0.0181229	0.0168346	0.0213437	0.0187671	0.00189637			4.39453	0.127981	0.00209728	0.0701247	0.0667345	0.0363792
120	0.0187671	0.0181229	0.0226321	0.0198407	0.00199124			2.19727	0.0433557	-0.027487	0.159842	0.0585703	0.0546098
240	0.0200554	0.0194112	0.0174787	0.0189818	0.00109487			1.09863	-0.109424	-0.104149	0.0188383	-0.0649116	0.0419026
								0	0	0	0	0	0
WT Elp3 + 14C-AcCoA - SAM (μM cm5U formed)
Reaction time (min)	Replicate 1	Replicate 2	Replicate 3	Average	STDEV
0.5	0.0245645	0.0239204	0.0174787	0.0219879	0.00319928
10	0.0194112	0.0200554	0.0194112	0.019626	0.000303662
20	0.0213437	0.0194112	0.0226321	0.021129	0.00132363
60	0.0213437	0.0226321	0.0194112	0.021129	0.00132363
120	0.0219879	0.0245645	0.0239204	0.0234909	0.00109487
240	0.0219879	0.0194112	0.0226321	0.0213437	0.00139155
CPM were converted to μM cm5U formed using a calibration curve with 14C-AcCoA or 14C-acetate standards

## Sheet: Figure 2, SuppleFigs 10&12 gels
UNCROPPED EMSA GELS CORRESPONDING TO tRNA BINDING ASSAYS IN FIGURE 2, SUPPLEMENTARY FIGURES 10 & 12

## Sheet: Figure 4, SuppleFig 18 gels
UNCROPPED EMSA GELS CORRESPONDING TO tRNA BINDING ASSAYS IN FIGURES 4 AND SUPPLEMENTARY FIGURE 18
